# Supplementary material for: Inequity in postpartum healthcare provision at home and its association with subsequent healthcare expenditure
Source: Eur J Public Health. 2019 Apr 23;29(5):849–55. doi: 10.1093/eurpub/ckz076 (PMC6761843; doi:10.1093/eurpub/ckz076)
Supplement: ckz076_Supplementary_Data [file ckz076_supplementary_data.zip]

Archive with 6 entries (5 files):
- ckz076-Suppl_data/
- ckz076-Suppl_data/Supplementary_Data2.docx
- ckz076-Suppl_data/Supplementary_Fig.jpg
- ckz076-Suppl_data/Supplementary_Data3.docx
- ckz076-Suppl_data/Thumbs.db
- ckz076-Suppl_data/Supplementary_Data1.docx
